# Supplementary material for: Duplicated Genes on Homologous Chromosomes Decipher the Dominant Epistasis of the Fiberless Mutant in Cotton
Source: Biology (Basel). 2025 Aug 2;14(8):983. doi: 10.3390/biology14080983 (PMC12383365; doi:10.3390/biology14080983)
Supplement: Supplementary file 1 [file biology-14-00983-s001.zip › Supplementary Tables.xlsx]

## Sheet: Table S1
Table S1. All primers were used in this study
Primer ID	Primer sequence (5' - 3')	Purpose
MON_CGR6528_F	TGCAGAAGGCACTAAGAGCA	Molecular markers
MON_CGR6528_R	GCAGAAGTGAAGAGACAAGCG
NAU4034_F	CGACGGAAAGGGTTATCTTA
NAU4034_R	ACGCCCTTCATTCAAACAC
NAU5120a_F	GCCACCAATAAAGCAACTCT
NAU5120a_R	TGCATCCTGAAGAAGAGACA
HAU1399a_F	ATGACAATTTCAGCTCACGA
HAU1399a_R	CCAATTCACACGTATTTGGA
MON_SHIN-0376b_F	TCTCCATGTATCCACCCACA
MON_SHIN-0376b_R	ATAGCGAATGCAGATCGTGA
HAU3319_F	TGAGTCTTCAATTGATTGCCCAGA
HAU3319_R	GATGAGGGTCAAAGGCGGCA
BNL1026_F	TTGGGATGTTTCCAAACGTT
BNL1026_R	AAGCAATTTGACCGACAACC
MON_DC30213_F	TCCTCTTCTGGGTCCTTC
MON_DC30213_R	CTGAATCCGAATTCCCTT
BNL4028_F	CTCGAATCACTGTTCCGACA
BNL4028_R	TTGTTGCGGATCATTGGATA
MON_DPL0707_F	GATATTGGTTGCCTATCATCCTTG
MON_DPL0707_R	GAAGTTCGGTGAGGAAATGAAAC
MON_DPL0533_F	ACTCGCGCAAGTCATAGTAATGT
MON_DPL0533_R	GCATGTGCATGTGTGTGTATGTAT
BNL1231_F	TAATAAAAGGGAAAGGAAAGAGTT
BNL1231_R	TATGGCTCTAGAATATTCCCTCG
BNL2709_F	AGTGGACAAACAATCTTTTTGG
BNL2709_R	ACATAAGGAAAGGAACAAGAAGC
BNL2578_F	TCAGCAAGTCCAGCACAATC
BNL2578_R	TCCTCCTGAAGAGATGATTCG
MON_DPL0801_F	CCTCCTGAAGAGATGATTCGTACT
MON_DPL0801_R	TCCACGCTGAAACAAATTAACC
MON_DPL0057_F	AGTTGCACAGCTGTAAGGGTATTT
MON_DPL0057_R	CCATTAATGCCTGCTACTCTTCTT
MON_DPL0303_F	GAATTCAAGGGAAAGGTGAAGTAAG
MON_DPL0303_R	GGGATTAGTGGAGAATTAGGAGAAA
HAU1741_F	CTTCTTCATTCATGGCCTTC
HAU1741_R	ATCCAACCTGTTTCCACACT
NAU3242_F	GAAATTTATCTTGCATACGG
NAU3242_R	TGTGAAAGATGGTTGATTCG
DPL0354_F	TAGTGGTGGTTAAGAAGAAGGTGG
DPL0354_R	CCGCTTCAGTCTTTGCTTTAACTA
NAU3225_F	CAGGAGCCAAGAAGGAATTA
NAU3225_R	TTGAGTTGCATCCTTTCTGA
NAU5465_F	TTTGGGGAAAAATCACATCT
NAU5465_R	ATGGTAGGTTGAGGGATGAA
NBRI_HQ527771_F	AGCCAAGGAGGGATTAGGAG
NBRI_HQ527771_R	GACTGATTGGATTTATTGACGG
MON_DPL0542_F	GTTCGAAAGTCCTTACAACCCTATT
MON_DPL0542_R	CAAGTCAAACAACCTAGGTACATGC
DPL0318_F	TAGCAAGGACCTTTGGTAGATCAG
DPL0318_R	TACATGTGCGTTATGGAATCAGAC
HAU4552a_F	TTCCTTTGCTTGTTCCCAGC
HAU4552a_R	ACAAGACAGGGCCAGTTTCAG
BNL2646b_F	CCCCTTTGATAGATACACATTTTTA
BNL2646b_R	AAAATAAACTACGAAAGAGAAAGAGAA
NAU3074b_F	CAAAATACTCCAAAACGCAGT
NAU3074b_R	ATGGAAGTGTCGTAGGTGGT
MON_DPL0042_F	AGGGAGTGAGGTGATTTGAACTAA
MON_DPL0042_R	GGTTATCACTCTTTGATGCAATCC
MON_SHIN-1494a_F	TAACGGAGATGGGTTTCGAC
MON_SHIN-1494a_R	CACAACCGTCCATTTCCTCT
XXC-34_F	TATGGTTGCAAGGGCTTTTA
XXC-34_R	TACCTACCATGCAACCCAAT
LY5_F	TTTTACTCGCGTAATGCACA
LY5_R	CAATTCAATAAACCCAACGC
LY100_F	TTTTCTGCCTTCTCCGACTA
LY100_R	CTCAAAAAGAGGGCAATCAA
A12-2_F	GCCAATACCAAAACCCCTAA
A12-2_F	CGCTCTTTCTTGTCTTTTGGA
A12-18_F	CCTCGTCCCATTGGACTATTT
A12-18_R	GTAGGGTGGCCAAACTTGAG
A12-20_F	CGTTAATGGAGGTGGGTTTG
A12-20_R	CTGTTTGGTTACCGGGAAGA
A12-24_F	GCGGTGGCTGTTCTATGATT
A12-24_R	CATGAGTCCATTCCCCAGTT
KASP1-WT-F1	GAAGGTGACCAAGTTCATGCTCCTAGCAAACCCACACTCCA
KASP1-fbl-F2	GAAGGTCGGAGTCAACGGATTCCTAGCAAACCCACACTCCT
KASP1-R	AGAATGAGCCTATTGGTCTGGTA
RT-MYB25-like_A-F	AAAGGTTGACGACGATAGGGAT	qRT-PCR
RT-MYB25-like_A-R	GGAGGAGCCGATGAAGACG
RT-MML4_At-F	CAAGCCCTCAACCACCCCA
RT-MML4_At-R	GGGACTGCTTCTGGTGAGTTGAC
RT-NAC29-F	AAAGCAGAGTTCGGTGAAAATG
RT-NAC29-R	CTTTGGTGGTCTGCCATTGTAG
RT-CYP704B1-F	TTCACTGGGGAGATTGTATTAT
RT-CYP704B1-R	GGAAGCAACCCTCTTTTAGC
RT-SPAC16E8.02-F	CTTTGAGAAACGAGCACCAGC
RT-SPAC16E8.02-R	TTCTGCTTCTTTTCTTTCCATTCAT
RT-CDF1-F	GACTCTCTACCGTCCTGGCT
RT-CDF1-R	TTTCCCTTTTCGTCCCTTG
RT-At2g29880-F	TTCAAAGAAGAAGAGAAGGAGTT
RT-At2g29880-R	ATTTCACCTAAAAACACATAGAGAG
RT-RPL18-F	GTTGAAGCAAAGGCAAATACCA
RT-RPL18-R	GCAAAGTGCTTCCATAAAATAAA
RT-GALT1-F	CTTTGTTTATGTTGTTGCTGCTG
RT-GALT1-R	AAAGAGACTGAAGGCTATGGCA
RT-MYB25-like_D-F	AGTTGCTGAGTTACAGGAAAGA
RT-MYB25-like_D-R	CGCCCTGTATGAGCCTTG
RT-MYB25-like-F	CAGCTTTGTGGGGAACTCAAAT
RT-MYB25-like-R	AACATTAAAGTTTTGTCTAGGC
RT-LTP-F	ATTACTTGAGAGGGAATGGTGCT
RT-LTP-R	GGCGGCGGAGTTGAGAGAT
RT-DUF538-F	CACAAGTTTGACAAGATTGGTAAGC
RT-DUF538-R	ACAGCCCAGCAGGTGTCTTG
Ubiquitin-F	GAAGGCATTCCACCTGACCAAC
Ubiquitin-R	CTTGACCTTCTTCTTCTTGTGCTTG
MYB25-like_F	ATGCAGCAGTCTCCATGTAGCG	Gene clone
MYB25-like_A_R	TCAAAAGACAGAAGAACCAGAAGG
MYB25-like_D_R	TCAAAAGACAGAAGAACCAGATG
MYB25like_D(TE)_F	CTCCAGAAGAAGACCAAAAACTCC
MYB25like_D(TE)_R	AAGAGAAGCATGCCACTTTATCG
BP-MYB25-like_F	GGGGACAAGTTTGTACAAAAAAGCAGGCTGCATGCAGCAGTCTCCATGTAGCG	Subcellular localization
BP-MYB25-like_A_R	GGGGACCACTTTGTACAAGAAAGCTGGGTGTCAAAAGACAGAAGAACCAGAAG
BP-MYB25-like_D_R	GGGGACCACTTTGTACAAGAAAGCTGGGTGTCAAAAGACAGAAGAACCAGATG
pRGEB32-7_F	AAGCATCAGATGGGCAAACAAAGCACCAGTGGTCTA	CRISPR/Cas9 sgRNA
inf pRGEB32-7_R	AAGCATCAGATGGGCAAACAAA
U6-7_F	TGTGCCACTCCAAAGACATCAG
CrMYB25-like_A_R	CGCCCTTCTTGGAAACAGGTtgcaccagccgggaat
infMYB25-like_A_R	ttctagctctaaaacCGCCCTTCTTGGAAACAGGT
CrMYB25-like_D_1R	TGTAGCGACAAGGTGGTGTTTGCACCAGCCGGGAAT
CrMYB25-like_D_1F	AACACCACCTTGTCGCTACAGTTTTAGAGCTAGAAATA
CrMYB25-like_D_2R	GTCTTATATTCAAGAACACGTGCACCAGCCGGGAAT
infMYB25-like_D_2R	TTCTAGCTCTAAAACGTCTTATATTCAAGAACACG

## Sheet: Table S2 
Table S2. Phenotypic statistics of the F2 populations in the field
Year	Total	Fuzzed-Linted	Fuzzless-Linted	Fuzzless-Lintless	Chi-square value
2016	1848	1428	318	102	5.19
2018	3100	2366	550	184	3

## Sheet: Table S3 
Table S3. Chi-Squared test of linkage relationship between SSRs and fblSHZ
SSR name	Chr	p-value	SSR name	Chr	p-value
MON_CGR6528	3	0.572103	MON_DPL0057**	12	0.00246023
NAU4034	5	0.762401	MON_DPL0303**	12	1.08e-11
NAU5120a	7	0.967906	HAU1741	14	0.0670053
MON_SHIN-0376b	7	0.332703	NAU3242	14	0.386698
HAU1399a	7	0.991701	DPL0354	14	0.00147257
HAU3319	7	0.207409	NAU3225	14	0.887537
BNL1026	7	0.507073	NAU5465	14	0.724336
MON_DC30213	9	0.749627	NBRI_HQ527771-SSCP	14	0.239543
BNL4028	9	0.765894	MON_DPL0542	15	0.798416
MON_DPL0707	10	0.438771	DPL0318	15	0.538826
MON_DPL0533	10	0.887537	HAU4552a	15	0.466398
BNL1231	11	0.821282	BNL2646b	15	0.507073
BNL2709**	12	2.01e-24	NAU3074b	21	0.193092
BNL2578**	12	1.31e-05	MON_DPL0042	21	0.51357
MON_DPL0801**	12	2.99e-05	MON_SHIN-1494a	24	0.000822273

## Sheet: Table S4
Table S4. The candidate genes in the fblSHZ mapping locus
Gene ID	Gene Name	Description
Ghir_A12G017450	MYB25-like	Transcription factor MYB25-like
Ghir_A12G017460	MML4	Transcription factor MML4
Ghir_A12G017470	NAC029	NAC transcription factor 29
Ghir_A12G017480	CYP704B1	Cytochrome P450 704B1
Ghir_A12G017490	SPAC16E8.02	Uncharacterized endoplasmic reticulum membrane protein C16E8.02
Ghir_A12G017500	CDF1	Cyclic dof factor 1
Ghir_A12G017510	At2g29880	Uncharacterized protein At2g29880
Ghir_A12G017520	RPL18	50S ribosomal protein L18, chloroplastic
Ghir_A12G017530	GALT1	Beta-1,3-galactosyltransferase GALT1

## Sheet: Table S5 
Table S5. Phenotypic statistics of the F2 population developed by the WT and GhMYB25like_A12&D12 mutant line
Total	Fuzzed-Linted	Fuzzless-Linted	Fuzzless-Lintless	Chi-square value
289	226	51	12	0.27
